# Supplementary material for: Insights into the Seasonal Olfactory Mechanism of Geosmin in Raw Water of Huangpu River
Source: Toxics. 2022 Aug 19;10(8):485. doi: 10.3390/toxics10080485 (PMC9415234; doi:10.3390/toxics10080485)
Supplement: Supplementary file 1 [file toxics-10-00485-s001.zip]

Archive with 1 entries (1 files):
- toxics-1846274-supplementary.pdf
